# Supplementary material for: Jagged 2 inhibition attenuates hypoxia-induced mitochondrial damage and pulmonary hypertension through Sirtuin 1 signaling
Source: PLoS One. 2024 Jan 26;19(1):e0297525. doi: 10.1371/journal.pone.0297525 (PMC10817012; doi:10.1371/journal.pone.0297525)
Supplement: S1 File — Original Images for blots. (ZIP) [file pone.0297525.s004.zip]

Archive with 5 entries (5 files):
- Original Images for Blots-2.tif
- Original Images for Blots-3.tif
- Original Images for Blots-4.tif
- Original Images for Blots-5.tif
- Original Images for Blots-1.tif
